# Supplementary material for: Targeted profiling of human extrachromosomal DNA by CRISPR-CATCH
Source: Nat Genet. 2022 Oct 17;54(11):1746–54. doi: 10.1038/s41588-022-01190-0 (PMC9649439; doi:10.1038/s41588-022-01190-0)
Supplement: Supplementary file 4 — Bed files with hg19 genomic coordinates and orientations of DNA segments of reconstructed ecDNAs in SNU16 corresponding to band d in Fig. 5. [file 41588_2022_1190_MOESM4_ESM.bed]

chr8	128659434	128764983	+
chr8	128961879	129038410	-
chr11	35067223	35080622	-
chr11	35010000	35067222	-
chr11	35004583	35009999	-
chr11	35001914	35004582	-
chr11	34989828	35001913	-
chr11	34986909	34989827	-
chr11	34907778	34986908	-
chr11	34907551	34907777	-
chr11	34900734	34907550	-
chr8	128155085	128155294	-
chr11	34907551	34907777	+
chr11	41458854	41458969	-
chr11	41458819	41458853	-
chr8	128259444	128259540	-
chr8	127613009	127613150	-
chr8	127522071	127550100	+
chr8	127550101	127558554	+
chr11	35010000	35067222	-
chr11	35004583	35009999	-
chr8	128498866	128499999	+
chr8	128500000	128586663	+
chr8	128586664	128659433	+
