# Supplementary material for: Targeted profiling of human extrachromosomal DNA by CRISPR-CATCH
Source: Nat Genet. 2022 Oct 17;54(11):1746–54. doi: 10.1038/s41588-022-01190-0 (PMC9649439; doi:10.1038/s41588-022-01190-0)
Supplement: Supplementary file 5 — Bed files with hg19 genomic coordinates and orientations of DNA segments of reconstructed ecDNAs in SNU16 corresponding to band i in Fig. 5. [file 41588_2022_1190_MOESM5_ESM.bed]

chr10	123226557	123313320	-
chr10	123082057	123226556	-
chr10	123071736	123082056	-
chr10	123060897	123071735	-
chr10	123058195	123060896	-
chr10	123051953	123058194	-
chr10	123010709	123051952	-
chr10	123007330	123010708	-
chr10	122957190	123007329	-
chr10	122743903	122957189	-
chr10	122579218	122743902	-
chr10	122154902	122196029	-
chr10	122128174	122154901	-
chr10	122081466	122128173	-
chr10	122079335	122081465	-
chr10	122081466	122128173	+
chr10	122128174	122154901	+
chr10	122154902	122196029	+
chr10	122196030	122199999	+
chr10	122200000	122304628	+
chr10	122304629	122305293	+
chr10	122305294	122395288	+
chr10	122395289	122397845	+
chr10	122305294	122395288	-
chr10	123580000	123660130	-
chr10	123504443	123579999	-
chr10	123407814	123504442	-
chr10	123350000	123407813	-
chr10	123331543	123349999	-
chr10	123330361	123331542	-
chr10	123330000	123330360	-
chr10	123313321	123329999	-
