# Supplementary material for: Targeted profiling of human extrachromosomal DNA by CRISPR-CATCH
Source: Nat Genet. 2022 Oct 17;54(11):1746–54. doi: 10.1038/s41588-022-01190-0 (PMC9649439; doi:10.1038/s41588-022-01190-0)
Supplement: Supplementary file 6 — Bed files with hg19 genomic coordinates and orientations of DNA segments of reconstructed ecDNAs in SNU16 corresponding to band m in Fig. 5. [file 41588_2022_1190_MOESM6_ESM.bed]

chr10	123226556	123251278	+
chr10	123251279	123291253	+
chr10	123291254	123292826	+
chr10	123292827	123309999	+
chr10	123310000	123313319	+
chr10	123313320	123315598	+
chr10	123315599	123326231	+
chr10	123326232	123327231	+
chr10	123327232	123328596	+
chr10	123328597	123330360	+
chr10	123330361	123331542	+
chr10	123331543	123337152	+
chr10	123337153	123338126	+
chr10	123338127	123338686	+
chr10	123338687	123339331	+
chr10	123339332	123345163	+
chr10	123345164	123347270	+
chr10	123347271	123348516	+
chr10	123348517	123351949	+
chr10	123351950	123353340	+
chr10	123353341	123357422	+
chr10	123357423	123358493	+
chr10	123358494	123359790	+
chr10	123359791	123368211	+
chr10	123368212	123369565	+
chr10	123369566	123370782	+
chr10	123370783	123380334	+
chr10	123380335	123395091	+
chr10	123395092	123398726	+
chr10	123398727	123400565	+
chr10	123400566	123403897	+
chr10	123403898	123405683	+
chr10	123405684	123416859	+
chr10	123416860	123418413	+
chr10	123418414	123421030	+
chr10	123421031	123422438	+
chr10	123422439	123422904	+
chr10	123422905	123423963	+
chr10	123423964	123425056	+
chr10	123425057	123431551	+
chr10	123431552	123435698	+
chr10	123435699	123437039	+
chr10	123437040	123439349	+
chr10	123439350	123440784	+
chr10	123440785	123457495	+
chr10	123457496	123457866	+
chr10	123457867	123465437	+
chr10	123465438	123469721	+
chr10	123469722	123470772	+
chr10	123470773	123486271	+
chr10	123486272	123491419	+
chr10	123491420	123492640	+
chr10	123492641	123494542	+
chr10	123494543	123497201	+
chr10	123497202	123504442	+
