# Supplementary material for: Targeted profiling of human extrachromosomal DNA by CRISPR-CATCH
Source: Nat Genet. 2022 Oct 17;54(11):1746–54. doi: 10.1038/s41588-022-01190-0 (PMC9649439; doi:10.1038/s41588-022-01190-0)
Supplement: Supplementary file 7 — Bed files with hg19 genomic coordinates and orientations of DNA segments of reconstructed ecDNAs in SNU16 corresponding to band p in Extended Data Fig. 8. [file 41588_2022_1190_MOESM7_ESM.bed]

chr10	123303013	123313323	+
chr10	123313324	123499999	+
chr10	123500000	123660130	+
chr10	122305295	122349169	+
chr10	122349170	122357679	+
chr10	122357680	122361340	+
chr10	122361341	122395288	+
chr10	122395289	122397845	-
chr10	122361341	122395288	-
chr10	122357680	122361340	-
chr10	122349170	122357679	-
chr10	122305295	122349169	-
chr10	122200000	122305294	-
chr10	122196030	122199999	-
chr10	122154902	122196029	-
chr10	122081466	122154901	-
chr10	122079335	122081465	+
chr10	122081466	122154901	+
chr10	122154902	122196029	+
chr10	122579218	122579999	+
chr10	122580000	122690799	+
chr10	122690800	122699233	+
chr10	122699234	122743902	+
chr10	122743903	122998479	+
chr10	122998480	122999999	+
chr10	123000000	123059999	+
chr10	123060000	123060896	+
chr10	123060897	123159999	+
chr10	123160000	123303012	+
